# Supplementary material for: Effects of Exogenous Salicylic Acid on Drought Response and Characterization of Dehydrins in Impatiens walleriana
Source: Plants (Basel). 2020 Nov 17;9(11):1589. doi: 10.3390/plants9111589 (PMC7698297; doi:10.3390/plants9111589)
Supplement: Supplementary file 1 [file plants-09-01589-s001.zip]

Archive with 1 entries (1 files):
- plants-990573-supplementary.7z
